# Supplementary material for: The CBL and CIPK Gene Family in Grapevine (Vitis vinifera): Genome-Wide Analysis and Expression Profiles in Response to Various Abiotic Stresses
Source: Front Plant Sci. 2017 Jun 9;8:978. doi: 10.3389/fpls.2017.00978 (PMC5465270; doi:10.3389/fpls.2017.00978)
Supplement: Supplementary file 1 [file Table1.XLSX]

## Sheet: Sheet1
Table S1. The VvCBL and VvCIPK genes identified by AtCBL and AtCIPK using BLASTP analyses
Grapevine gene name		Arabidopsis homology		Percentage homology
CRIBI locus	Gene name	TAIR locus	Gene name
VIT_200s1569g00020	VvCBL12	AT5G24270.1	CBL 4	76.88
VIT_219s0015g01070	VvCBL11	AT1G64480.1	CBL 8	70.56
VIT_204s0008g00950	VvCBL10a	AT4G33000.1	CBL 10	72.43
VIT_204s0008g00960	VvCBL10b	AT4G33000.1	CBL 10	67.08
VIT_202s0236g00140	VvCBL13	AT4G26570.1	CBL3	93.75
VIT_202s0025g01640	VvCBL8	AT4G26570.1	CBL3	89.82
VIT_216s0098g01870	VvCBL4	AT4G17615.1	CBL 1	86.85
VIT_202s0025g01630	VvCBL5	AT4G26570.1	CBL3	61.26
VIT_206s0004g07830	VvCIPK38	AT5G01810.1	CIPK15	60.55
VIT_213s0067g02480	VvCIPK37	AT5G01810.1	CIPK15	60.36
VIT_208s0058g01040	VvCIPK34	AT5G01810.1	CIPK15	64.91
VIT_216s0022g00350	VvCIPK35	AT5G45820.1	CIPK20	72.17
VIT_210s0003g01410	VvCIPK36	AT1G30270.1	CIPK23	59.44
VIT_209s0070g00160	VvCIPK30	AT4G30960.1	CIPK6	63.06
VIT_211s0016g00200	VvCIPK31	AT4G30960.1	CIPK6	77.75
VIT_204s0008g05770	VvCIPK32	AT2G25090.1	CIPK16	64.07
VIT_209s0070g00140	VvCIPK33	AT2G25090.1	CIPK16	61.45
VIT_210s0003g01420	VvCIPK12	AT1G29230.1	CIPK18	72.89
VIT_205s0020g04570	VvCIPK29	AT3G23000.1	CIPK7	65.99
VIT_206s0004g07870	VvCIPK28	AT2G30360.1	CIPK11	65.45
VIT_208s0058g01090	VvCIPK27	AT5G01820.1	CIPK14	64.22
VIT_218s0001g07980	VvCIPK41	AT1G30270.1	CIPK23	57.81
VIT_211s0016g05420	VvCIPK24	AT4G24400.1	CIPK8	64.73
VIT_210s0003g04020	VvCIPK39	AT1G01140.3	CIPK9	69.44
VIT_215s0048g02740	VvCIPK9	AT1G01140.3	CIPK9	78.64
VIT_206s0009g01840	VvCIPK3	AT1G01140.3	CIPK9	68.55
VIT_211s0052g01700	VvCIPK21	AT5G57630.1	CIPK21	65.87
VIT_205s0020g00830	VvCIPK40	AT1G48260.1	CIPK17	70.03
