# Supplementary material for: The CBL and CIPK Gene Family in Grapevine (Vitis vinifera): Genome-Wide Analysis and Expression Profiles in Response to Various Abiotic Stresses
Source: Front Plant Sci. 2017 Jun 9;8:978. doi: 10.3389/fpls.2017.00978 (PMC5465270; doi:10.3389/fpls.2017.00978)
Supplement: Supplementary file 2 [file Table2.XLSX]

## Sheet: Sheet1
Table S2. The Ka/Ks ratios and estimated divergence time for duplicated VvCBL and VvCIPK genes
	Gene 1	Gene 2	Ka	Ks	Ka/Ks	MYA
VvCBL tandem duplication	VvCBL5	VvCBL8	2.32122	2.28636	1.01525	17.59
	VvCBL10a	VvCBL10b	1.84775	1.46547	1.26086	11.27
	Average		2.08449	1.87591	1.13805	14.43
VvCIPK tandem duplication	VvCIPK36	VvCIPK12	0.585124	2.24131	0.261064	17.24
	Average		0.585124	2.24131	0.261064	17.24
VvCIPK segmental duplication	VvCIPK38	VvCIPK34	0.144683	1.32098	0.109527	10.16
	VvCIPK38	VvCIPK37	0.143564	1.20905	0.118741	93
	VvCIPK28	VvCIPK27	0.215741	1.93289	0.111616	14.87
	VvCIPK34	VvCIPK37	0.134525	1.09045	0.123367	83.88
	Average		0.159628	1.38834	0.115813	10.68
