# Supplementary material for: The CBL and CIPK Gene Family in Grapevine (Vitis vinifera): Genome-Wide Analysis and Expression Profiles in Response to Various Abiotic Stresses
Source: Front Plant Sci. 2017 Jun 9;8:978. doi: 10.3389/fpls.2017.00978 (PMC5465270; doi:10.3389/fpls.2017.00978)
Supplement: Supplementary file 3 [file Table3.XLSX]

## Sheet: Sheet1
Table S3. The Ka/Ks ratios for orthologous VvCIPK proteins among grapevine and poplar, Arabisopsis and rice
E_VALUE	LOCUS_1		LOCUS_2			Ka	Ks	Ka/Ks
			Genoscope ID	CRIBI ID
5e-154	Potri.016G133900	PtCIPK21	GSVIVT01024583001	VIT_206s0004g07870	VvCIPK28	0.2959	3.6151	0.0818511
0	Potri.014G104200	PtCIPK13	GSVIVT01027421001	VIT_215s0048g02740	VvCIPK9	0.1154	0.7632	0.151205
2e-170	Potri.011G067500	PtCIPK11	GSVIVT01021231001	VIT_210s0003g01410	VvCIPK36	0.1685	1.9274	0.0874235
0	Potri.010G002500	PtCIPK1	GSVIVT01017690001	VIT_205s0020g00830	VvCIPK40	0.1087	1.0577	0.10277
0	Potri.009G021000	PtCIPK4	GSVIVT01037427001	VIT_206s0009g01840	VvCIPK3	0.0324	0.78	0.0415385
0	Potri.006G068400	PtCIPK27	GSVIVT01015549001	VIT_211s0016g05420	VvCIPK24	0.1016	0.6811	0.14917
0	Potri.002G177900	PtCIPK12	GSVIVT01027421001	VIT_215s0048g02740	VvCIPK9	0.1146	0.7731	0.148234
					Average	0.133871	1.37109	0.108885
0	AT4G24400 8	AtCIPK8	GSVIVT01009228001	VIT_218s0001g07980	VvCIPK41	0.1182	1.3321	0.0887321
0	AT2G26980 3	AtCIPK3	GSVIVT01037427001	VIT_206s0009g01840	VvCIPK3	0.0883	2.4437	0.0361337
					Average	0.10325	1.8879	0.0624329
0	LOC_Os01g18800	OsCIPK1	GSVIVT01017690001	VIT_205s0020g00830	VvCIPK40	0.2334	3.037	0.0768522
2e-84	LOC_Os05g26940	OsCIPK22	GSVIVT01030206001	VIT_208s0058g01090	VvCIPK27	0.5263	1.5877	0.331486
0	LOC_Os06g40370	OsCIPK24	GSVIVT01015549001	VIT_211s0016g05420	VvCIPK24	0.1843	2.2503	0.0819002
0	LOC_Os07g05620	OsCIPK23	GSVIVT01021541001	VIT_210s0003g04020	VvCIPK39	0.1497	2.3662	0.063266
					Average	0.273425	2.3103	0.138376
