# Supplementary material for: The CBL and CIPK Gene Family in Grapevine (Vitis vinifera): Genome-Wide Analysis and Expression Profiles in Response to Various Abiotic Stresses
Source: Front Plant Sci. 2017 Jun 9;8:978. doi: 10.3389/fpls.2017.00978 (PMC5465270; doi:10.3389/fpls.2017.00978)
Supplement: Supplementary file 4 [file Table4.XLSX]

## Sheet: Sheet1
Table S3. Promoter analysis of the grapevine VvCBL and VvCIPK gene family.
Element	Function	Gene name
		CBL4	CBL8	CBL10b	CBL10a	CBL13	CBL5	CBL12	CBL11	CIPK38	CIPK37	CIPK34	CIPK35	CIPK36	CIPK30	CIPK31	CIPK32	CIPK33	CIPK12	CIPK29	CIPK28	CIPK27	CIPK41	CIPK24	CIPK39	CIPK9	CIPK3	CIPK21	CIPK40
AE-box	part of a module for light response	1	1					1						2							2				1			2
CAG-motif	part of a light response element																												1
G-Box	cis-acting regulatory element involved in light responsiveness	1	1	1	4	3			2			4			4	2			7		1	1	1	2	1			2	3
G-box	cis-acting regulatory element involved in light responsiveness		3	4	7	2			4		1	5	2		6	2	1	1	8	1	4	1	1	4	2	1	1	8	3
GAG-motif	part of a light responsive element				1		3	3	1	1			1	1		2			1	1		1							2
rbcS-CMA7a	part of a light responsive element	1																							1
box II	part of a light responsive element																											1
Box II	part of a light responsive element				1																1							1
3-AF1 binding site	light responsive element									1	1			1				1				1		1
AAAC-motif	light responsive element						1			1
4cl-CMA2b	light responsive element								1			1
Sp1	light responsive element		1			2	4	1	1	1	2		1	2	2	1	1	1		2				1	2			2	1
Box I	light responsive element	2	1	4	1	2	1		1		2		3	3		1		2	4	2		1	1	4	2	1	2	3	1
MNF1	light responsive element											2																	1
GT1-motif	light responsive element	4	3		1		3				1	1				1	2	1	1	2	1	2			2	1	1		2
I-box	part of a light responsive element	3		4										1		5		1		2		1	4	1		1	2	2	2
LAMP-element	part of a light responsive element	1																	1
TCT-motif	part of a light responsive element	1	1					2						1		1		1	1	1			2		3				1
GA-motif	part of a light responsive element					1	1			1								1			1		1
GATA-motif	part of a light responsive element	2	2	1							1					4		1					4	2			2	1
TCCC-motif	part of a light responsive element	1			1		1	1								1						1						1	1
AT1-motif	part of a light responsive module			1	1							2												2	1
TGG-motif	part of a light responsive element	1													1
chs-CMA2a	part of a light responsive element						1								2		1						1
CATT-motif	part of a light responsive element	1	1				1				1					1				1		1							1
chs-CMA1a	part of a light responsive element				1	3							1				1									1	2
Gap-box	part of a light responsive element	1											1																1
L-box	part of a light responsive element								1			1							1
ACE	cis-acting element involved in light responsiveness		1		1							1	1		2	1			3	1	2	1		3		1
Box 4	part of a conserved DNA module involved in light responsiveness	3	7	4	4	4		3	3	6		3	1	1	3	4	6	6	3	3	2	1	4	2	2	5	5	1
ATCC-motif	part of a conserved DNA module involved in light responsiveness						1
ATCT-motif	part of a conserved DNA module involved in light responsiveness		1			1	1								1	2					1	1	1		1	1
MRE	MYB binding site involved in light responsiveness	3								1							1	1	1		1			2		1		1
ACA-motif	part of gapA in (gapA-CMA1) involved with light responsiveness																								1
ATC-motif	part of a conserved DNA module involved in light responsiveness						1						1		1	1
GARE-motif	gibberellin-responsive element			1					2		2		2	2	1	1			1		1	1			1			2
AuxRR-core	cis-acting regulatory element involved in auxin responsiveness													1			1			1
CGTCA-motif	cis-acting regulatory element involved in the MeJA-responsiveness	1	1		2				2	1		2			2	4	2	1	2	2		3	2	2	1				1
TGACG-motif	cis-acting regulatory element involved in the MeJA-responsiveness	1	1		2				2	1		2			2	4	2	1	2	2		3	2	2	1				1
ERE	ethylene-responsive element			1		2			1				2	1				1	3	1		1	1	1	1				1
TGA-element	auxin-responsive element								1	1									1		1	1		1
TGA-box	part of an auxin-responsive element																					1
TCA-element	cis-acting element involved in salicylic acid responsiveness		1	2	1	1	1				1	2	4								1	1				3	1	1	2
P-box	gibberellin-responsive element	2					1									1						2							1
TATC-box	cis-acting element involved in gibberellin-responsiveness	1	1																		1	1				1			2
ABRE	cis-acting element involved in the abscisic acid responsiveness			2	4	2			2			2			3	1			2		4	1	2	1	1			3	1
HSE	cis-acting element involved in heat stress responsiveness	1	2	4	2	1	1		3	4	1	3	1	2	1		2	2	1	2	1	2	3	1	1	2	3	4	1
MBS	MYB binding site involved in drought-inducibility	3				1	1			1	1	1			3	1	1	1	1	1		1				1	1		1
LTR	cis-acting element involved in low-temperature responsiveness						1			1							1		1				1						1
WUN-motif	wound-responsive element										1							1		1	1	1	1	1		2
Box-W1	fungal elicitor responsive element		1				1		1				1	1			3		2		1	2	1	1					5
ARE	cis-acting regulatory element essential for the anaerobic induction	1	1	3		2	3	1	3		1		1	1		1	1	4	1		2	2	2	1	2	2	4	2	1
GC-motif	enhancer-like element involved in anoxic specific inducibility		1										1
TC-rich repeats	cis-acting element involved in defense and stress responsiveness			3	2	2	2	2		3	3				1		2	1			3	3	3	1		2	2	1	1
HD-Zip 1	element involved in differentiation of the palisade mesophyll cells				1									1								1			1
HD-Zip 2	element involved in the control of leaf morphology development				1									1								1			1
GCN4_motif	cis-regulatory element involved in endosperm expression	1			3		1	1				1			1				1				1						1
Skn-1_motif	cis-acting regulatory element required for endosperm expression	2	2	6	8	3	2	2	2	2	4	7	1	1	2	3	3	1	2	3	1	3	3	1	5	2	2		4
as-2-box	involved in shoot-specific expression and light responsiveness					1						1											1					1
CCGTCC-box	cis-acting regulatory element related to meristem specific activation									1						2	1		1			1			1				2
AACA_motif	involved in endosperm-specific negative expression						1
CAT-box	cis-acting regulatory element related to meristem expression											2			1	1								1				1
MBSI	MYB binding site involved in flavonoid biosynthetic genes regulation																		1	1							1
O2-site	cis-acting regulatory element involved in zein metabolism regulation	1			1				1		1					1								1		1			1
circadian	cis-acting regulatory element involved in circadian control		1	1	1			3	1		3	2	1	1		1			2				1		1		2	2	4
Box III	protein binding site				1	1				1
CCAAT-box	MYBHv1 binding site															1
Nodule-site2	nodule specific factor binding site																				1
AT-rich element	binding site of AT-rich DNA binding protein (ATBP-1)		1			1									1				1		1					1
ATGCAAAT motif	cis-acting regulatory element associated to the TGAGTCA motif											1						1		1			1				1	1
5UTR Py-rich stretch	cis-acting element conferring high transcription levels					2	2	1		1		1	1	2	2	1	2				1	1			1		2	2	1
CAAT-box	common cis-acting element in promoter and enhancer regions	36	31	26	33	40	24	26	25	33	18	23	16	42	24	22	37	38	37	25	26	14	42	28	42	25	26	31	42
TATA-box	core promoter element around -30 of transcription start	60	158	100	111	118	27	39	55	174	130	55	36	90	116	44	48	73	61	110	167	43	90	164	110	207	127	64	38
EIRE	elicitor-responsive element						1												1
ELI-box3	elicitor-responsive element																						1			1
AT-rich sequence	element for maximal elicitor-mediated activation (2copies)														1					1	1
3-AF3 binding site	part of a conserved DNA module array (CMA3)													2
Box II -like sequence	cis-acting regulatory element														1
OBP-1 site	cis-acting regulatory element						1
A-box	cis-acting regulatory element									1						2	1		1			1			1				2
TA-rich region	enhancer		5					3		9													4	5		4
Unnamed__1	60K protein binding site	1	3	3	1	1			2		1	1			3	2			5		3	3		3		2	2	5
Unnamed__3		1	2	2	1	1			1		1	1			3	2			5		3	3		2		1	1	4
Unnamed__4		4	4	3	2	4	7	4	8	5	2	7	13	3	5	10	6	6	8	6	1	16	7	2	8	5		6	7
Unnamed__10																			1										1
Unnamed__12																			1										1
Unnamed__14																			1										1
Unnamed__8				1											1				1				1						1
Unnamed__9																			1										1
Unnamed__13		1																					2						1
Unnamed__5		1
Unnamed__11																	1
Unnamed__2			1									1									1	1	1
Unnamed__6		2		1		1					1			1	1			2	1	2						2	1
Unnamed__16							1								1
GCC box																									1
JERE											1
CTAG-motif																	1
E2Fa																	1
F-box			1							1
AC-I									1			1							1
AC-II						1						2	1														1		1
box S		1
W box			1				1		1				1	1			3		2		1	2	1	1					5
box E								1				1		1								1				1
E2Fb																									1
chs-Unit 1 m1																												1	1
C-box																1
as1																1
CE3			1													1
AAGAA-motif			1	1		1	2		1	1				2		1	3	5	1			2	1	1	1			1	1
TATCCAT/C-motif		1		1	1			1	1	1							1						1
TCCACCT-motif			1										1			2	1			1									2
