# Supplementary material for: The CBL and CIPK Gene Family in Grapevine (Vitis vinifera): Genome-Wide Analysis and Expression Profiles in Response to Various Abiotic Stresses
Source: Front Plant Sci. 2017 Jun 9;8:978. doi: 10.3389/fpls.2017.00978 (PMC5465270; doi:10.3389/fpls.2017.00978)
Supplement: Supplementary file 5 [file Table5.XLSX]

## Sheet: Sheet1
Table S5. Primers of VvCBL and VvCIPK genes for qRT-PCR analysis
Gene		Reverse primers(5’-3’)
Actin	TACAATTCCATCATGAAGTGTGATG	TTAGAAGCACTTCCTGTGAACAATG
VvCIPK30	TACAATCAGAGTTGCGGCAAGGAGT	GCACACCAATAACTAGCAACAATCA
VvCIPK38	AGAAGATATAAGACCTGCTCTCCAA	GTGAAGACAAGATTTAGAAACGGCA
VvCIPK37	AGCAGCAACAACAACAACAACAAGA	ACCTCACAGTTAACTACGTCCAATA
VvCIPK34	GATAAGACCAGCTCTCAAGGACATT	GGAGAAACCACGTTAAAACTTACAG
VvCIPK35	GAAAGCTCAAGGAGGATGTTGTAAG	TCAGATTTCCATTCTCATCCAGTAG
VvCIPK36	CTTGGCAAGGAAGTGAGCAGCAGCA	CCTAGTGGAAAGGAAAAGGAAAACA
VvCIPK31	TCCTGGTGGTGGAGGTGAAGAAGCA	CACTACCCACCCTTCATGTCATTTG
VvCIPK32	GACATTGTTTGGACATGGCAAGGTG	GGTGGTGAAAAGTGAAAACCGTAGT
VvCIPK33	ATTGCCACCAGTTCTTTCTGACCTC	CCAAGAAGCCTTCCCATCTCGTATT
VvCIPK12	TGGATTGAAGAACCTTGTGGTGGAT	GCAAAACTATAATCGTGCCTCGTGA
VvCIPK29	GAAGATATAGTTGTTTCATGGGAGG	CGCTTCAACTCCTCTACATCCCGCT
VvCIPK28	ATGTTCCAAGGACCGGAGACCCAAG	TGGCCTTAGTTAGCTGGCTTTTCCC
VvCIPK27	GGTAGAGGTGAGGAAGAAAGAGGTG	CTGCGACAGGGGACTGCTTTTGATT
VvCIPK41	CAAGCAAATCAAGGATCACCAAGAC	ATTTGGCATTTGTAGCTGGCCTTCT
VvCIPK24	TCTGGAAACCAAAAGAGGCTATGAC	CCGCTTACTGAATTGCATCACACCC
VvCIPK39	CTGGGGGAGATACTTTGGAATTTCA	CATTATACCAACTACAAGAGGAAGC
VvCIPK9	GGAAAACTGGTGGTGACACACTGGA	AATTCTTGGATACAAATGGGCGAGG
VvCIPK3	TTCTACAAAAATCTTTCGACCTGCC	AAGACTGACATTCTGCCACCCTCCA
VvCIPK21	TGCTCTGAAAAGAAAGATGACAAGG	AGGTACATCTGGGTTGAAGGTGGTG
VvCIPK40	ATAAGCCCATCCTTGTATGTAGTTG	TTGCTTTCTCGTTTTGATCTCTGTG
VvCBL8	AAGAAGAGTGGAAGGAATTTGTAGC	TTCTAAATGTGTTCAGCACCTTCGG
VvCBL4	TGACCCAGAAGAGTGGAAGGAATTT	TGTTCGATCCACCTTATGACTTGAG
VvCBL10a	GACACCCGAACCTCTTGAAGAACAT	GTGACTGCATTCCTTGCCCAAAAAA
VvCBL10b	AGAATGGAGGGCTTTTGTACTTAGA	TGACAGCACCCTTGTGAGAAATGAA
VvCBL13	TTTGTTTCTCGGAACCCATCATTGT	TCAAACTGCAAATGTCTTCCAAACC
VvCBL5	CCATCCATACTAAAGAACATGACCA	TTCTTGTGTAATCCAGTGTTATCCC
VvCBL12	CCTTCAATACCTAAAAGACATCACC	AGTTTCTTCTGAACACCACTGCACA
VvCBL11	GAAGCCTTGTTCTACGACACCCATC	GACACACAAGGGGCCTATATCATTT
