# Supplementary material for: The CBL and CIPK Gene Family in Grapevine (Vitis vinifera): Genome-Wide Analysis and Expression Profiles in Response to Various Abiotic Stresses
Source: Front Plant Sci. 2017 Jun 9;8:978. doi: 10.3389/fpls.2017.00978 (PMC5465270; doi:10.3389/fpls.2017.00978)
Supplement: Supplementary file 6 [file Table6.XLSX]

## Sheet: Sheet1
Table S6. Description of organs and tissues of Vitis vinifera cultivar Corvina, from a vineyard in the Verona province (Montorio).
Organ	Development stages collected (54 samples)	Abbreviations	E-L
			system stages
Inflorescance	Young inflorescence (single flower in tips visible)	Inflorescence-Y	E-L 14
	Well developedinflorescance (single flower separated)	Inflorescence-WD	E-L 17
Flower	Flower begins (10% caps off)	Flower-FB	E-L 20
	Flowering (50% caps off)	Flower-F	E-L 23
Stamen	Pool of stamens from undisclosed flowers at 10% and 50% open flowers	Stamen	E-L 20/ E-L 23
Petal	Pool of petals from undisclosed flowers at 10% and 50% open flowers	Petal	E-L 20/E-L 23
Pollen	Pollen from disclosed flowers at more than 50% open flowers	Pollen	E-L 25
Carpel	Pool of carpels from undisclosed flowers at 10% and 50% open flowers	Carpel	E-L 20/E-L 23
Berry Pericarp	Fruit set	Berry Pericarp-FS	E-L 29
	Post-fruit set	Berry Pericarp-FFS	E-L 32
	veraison	Berry Pericarp-V	E-L 35
	Mid-ripening	Berry Pericarp-MR	E-L 36
	Ripening	Berry Pericarp-R	E-L 38
	Post-harvest witheringⅠ(1st month)	Berry Pericarp-PHWⅠ
	Post-harvest witheringⅡ(2nd month)	Berry Pericarp-PHWⅡ
	Post-harvest witheringⅢ (3rd month)	Berry Pericarp-PHWⅢ
Berry Flesh	Post fruit set	Berry Flesh-FFS	E-L 32
	Veraison	Berry Flesh-V	E-L 35
	Mid-ripening	Berry Flesh-MR	E-L 36
	Ripening	Berry Flesh-R	E-L 38
	Post-harvest witheringⅠ(1st month)	Berry Flesh-PHWⅠ
	Post-harvest witheringⅡ(2nd month)	Berry Flesh-PHWⅡ
	Post-harvest witheringⅢ (3rd month)	Berry Flesh-PHWⅢ
Berry Skin	Post-fruit set	Berry Skin-FFS	E-L 32
	Veraison	Berry Skin-V	E-L 35
	Mid-ripening	Berry Skin-MR	E-L 36
	Ripening	Berry Skin-R	E-L 38
	Post-harvest witheringⅠ(1st month)	Berry Skin-PHWⅠ
	Post-harvest witheringⅡ(2nd month)	Berry Skin-PHWⅡ
	Post-harvest witheringⅢ (3rd month)	Berry Skin-PHWⅢ
Seed	Fruit set	Seed-FS	E-L 29
	Post-fruit set	Seed-FFS	E-L 32
	Veraison	Seed-V	E-L 35
	Mid-ripening	Seed-MR	E-L 36
Rachis	Fruit set	Rachis-FS	E-L 29
	Post-fruit set	Rachis-FFS	E-L 32
	Veraison	Rachis-V	E-L 35
	Mid-ripening	Rachis-MR	E-L 36
	Ripening	Rachis-R	E-L 38
Tendril	Young tendril (pool of tendrils from shoot of 7 leaves)	Tendril-Y	E-L 14
	Well developedtendris (pool of tendrils from shoot of 12 leaves)	Tendril-WD	E-L 17
	Mature tendril (pool of tendrils at fruit set)	Tendril-FS	E-L 29
Leaf	Young leaf (pool of leaves from shoot of 5 leaves)	Leaf-Y	E-L 14
	Mature leaf (pool of leaves from shoot at fruit set)	Leaf-FS	E-L 29
	Senescencing leaf (pool of leaves at the beginning of leaf fall)	Leaf-S	E-L 43
Stem	Green stem	Stem-G	E-L 14
	Woody stem	Stem-W	E-L 43
Bud	Latent bud	Bud-L	E-L 23
	Witer bud	Bud-W	E-L 1
	Bud swell	Bud-S	E-L 2
	Bud burst (green tip)	Bud-B	E-L 4
	Bud after-burst (rosette of leaf tips visible)	Bud-AB	E-L 5
Seedling	Pool of 3 developmental stages	Seedling
Root	In vitro cultivation	Root
Note: E-L, classification key of tissues and organ developmental stage
Refrence:
1. Fasoli M, Dal Santo S, Zenoni S, Tornielli GB, Farina L, Zamboni A, Porceddu A, Venturini L, Bicego M, Murino V et al: The Grapevine Expression Atlas Reveals a Deep Transcriptome Shift Driving the Entire Plant into a Maturation Program. Plant Cell 2012, 24(9):3489-3505.
2. Liu JY, Chen NN, Chen F, Cai B, Dal Santo S, Tornielli GB, Pezzotti M, Cheng ZMM: Genome-wide analysis and expression profile of the bZIP transcription factor gene family in grapevine (Vitis vinifera). Bmc Genomics 2014, 15.
