# Supplementary material for: The CBL and CIPK Gene Family in Grapevine (Vitis vinifera): Genome-Wide Analysis and Expression Profiles in Response to Various Abiotic Stresses
Source: Front Plant Sci. 2017 Jun 9;8:978. doi: 10.3389/fpls.2017.00978 (PMC5465270; doi:10.3389/fpls.2017.00978)
Supplement: Supplementary file 7 [file Table7.XLSX]

## Sheet: Sheet1
Table S7. The co-expressed VvCBL and VvCIPK gene pairs and their PCC value
The co-expressed VvCBL and VvCIPK gene pairs and their PCC value in response to 54 different tissues and development stages based on a high-throughput transcriptome data (Fasoliet al. 2012).
VvCBL10a	VvCIPK32	0.71
VvCIPk32	VvCIPK38	0.712
VvCBL12	VvCIPK32	0.722
VvCBL12	VvCBL10a	0.744
The co-expressed VvCBL and VvCIPK gene pairs and their PCC value in response to salt, PEG, LK, cold and heat stress by qRT-PCR
VvCIPK28	VvCIPK27	0.747
VvCIPK33	VvCIPK31	0.748
VvCBL4	VvCBL8	0.749
VvCBL10b	VvCBL8	0.766
VvCBL10b	VvCBL11	0.772
VvCIPK39	VvCIPK3	0.781
VvCIPK33	VvCIPK28	0.789
VvCIPK21	VvCIPK41	0.79
VvCIPK38	VvCIPK27	0.79
VvCIPK38	VvCIPK30	0.791
VvCBL5	VvCIPK29	0.803
VvCBL13	VvCIPK30	0.816
VvCBL10a	VvCBL10b	0.831
VvCBL4	VvCBL11	0.848
VvCIPK35	VvCIPK34	0.87
VvCBL10a	VvCBL4	0.871
VvCBL10b	VvCBL4	0.873
VvCIPK31	VvCIPK28	0.881
VvCIPK33	VvCIPK27	0.887
VvCBL10a	VvCBL11	0.954
